# Supplementary material for: Absorption of Water Vapor by Bambus[6]uril and a Density Functional Theory Study of Its Aqua Complexes
Source: Molecules. 2023 Nov 21;28(23):7680. doi: 10.3390/molecules28237680 (PMC10708022; doi:10.3390/molecules28237680)
Supplement: Supplementary file 1 [file molecules-28-07680-s001.zip]

Archive with 9 entries (9 files):
- (H2O)8.xyz
- (H2O)9.xyz
- BB6.xyz
- BB6_2H2O.xyz
- BB6_3H2O.xyz
- BB6_4H2O.xyz
- BB6_5H2O.xyz
- BB6_H2O.xyz
- Figures_S1_and_S2.pdf
