# Supplementary material for: Absorption of Water Vapor by Bambus[6]uril and a Density Functional Theory Study of Its Aqua Complexes
Source: Molecules. 2023 Nov 21;28(23):7680. doi: 10.3390/molecules28237680 (PMC10708022; doi:10.3390/molecules28237680)
Supplement: Supplementary file 1 [file molecules-28-07680-s001.zip › (H2O)8.xyz]

24
Coordinates from ORCA-job, DFT-optimized (B97-3c, gas phase)
  O   -1.81494774855522     -1.43783382801794      1.34931187560393
  H   -1.94736788669379     -0.48532704563009      1.51618705411089
  H   -0.86320790308130     -1.57176505122436      1.51928468186844
  O   -1.83854227260265      1.40994757137138      1.31822583526287
  H   -1.90854928653978      1.48190623248801      0.32215965453894
  H   -2.46946775595873      2.04092877030226      1.67726750357197
  O   1.00920005265236      1.38226971096003      1.35318528757664
  H   0.05672279728152      1.51594003341204      1.51920308283592
  H   1.14149444359504      0.43014575420287      1.52228644036997
  O   1.03316818935459     -1.46579030352530      1.32771945448862
  H   1.10826996906839     -1.53947555179029      0.33216225912380
  H   1.66192835665789     -2.09644060489940      1.69111843988128
  O   -1.83515209430903     -1.46625868559867     -1.31281868342772
  H   -1.91053846418381     -1.53774012801334     -0.31711590954794
  H   -2.46468586374963     -2.09682755550619     -1.67501283774834
  O   -1.80672229403561      1.38168469474138     -1.34380501737420
  H   -0.85411215649621      1.51389083753912     -1.51020346250224
  H   -1.94025736111953      0.42946071424428     -1.51135843975699
  O   1.04114076917788      1.40576844048879     -1.30888637242836
  H   1.11128883806035      1.47957939431961     -0.31296775590504
  H   1.67329147422585      2.03478659737141     -1.66921270850985
  O   1.01291889268643     -1.44212925155172     -1.33450527907703
  H   1.14686781010549     -0.49011591980802     -1.50296868952269
  H   0.06095949445952     -1.57480482587584     -1.50425641343288
