# Supplementary material for: Absorption of Water Vapor by Bambus[6]uril and a Density Functional Theory Study of Its Aqua Complexes
Source: Molecules. 2023 Nov 21;28(23):7680. doi: 10.3390/molecules28237680 (PMC10708022; doi:10.3390/molecules28237680)
Supplement: Supplementary file 1 [file molecules-28-07680-s001.zip › (H2O)9.xyz]

27
Coordinates from ORCA-job, DFT-optimized (B97-3c, gas phase)
  O   -1.67391831974312     -1.56973293465461      1.38089692989703
  H   -1.85546824385731     -0.65535639583200      1.67259754142736
  H   -0.71439648302232     -1.67312320904771      1.52734118305377
  O   -1.89898855113914      1.20125666457137      1.95988004695963
  H   -2.42999386300148      1.64434657887303      1.23682072876130
  H   -2.20738791402960      1.58835866736266      2.78480591258803
  O   0.86418303860813      1.36934030291038      1.29443086736394
  H   -0.06927623625874      1.42675628396101      1.57767163039759
  H   1.10093314496979      0.43927189848676      1.47108548857458
  O   1.16578277737288     -1.45924279201081      1.33216312244794
  H   1.25455657134022     -1.54301768701397      0.33739949201524
  H   1.84399905498272     -2.02684167518517      1.71024419824306
  O   -1.68597550298763     -1.60193254678323     -1.28223980530369
  H   -1.76690345943497     -1.60839260306055     -0.28416367162253
  H   -2.24575649146229     -2.31906385442640     -1.59476167491375
  O   -1.80955086374063      1.13218073138992     -2.08512989557883
  H   -0.86266120764811      1.33159554803927     -1.95432860237661
  H   -1.86468075693672      0.17430788312215     -1.90620526302879
  O   0.93320955058947      1.36255121896508     -1.36784658580275
  H   0.91783629462912      1.45907334322866     -0.37164888475651
  H   1.55655537266873      2.02275799617413     -1.68550948804346
  O   1.15954885186412     -1.47306840077665     -1.32342503567770
  H   1.23400777437165     -0.51545352441769     -1.49972247209628
  H   0.21273281076448     -1.65745337607404     -1.47471455516912
  O   -3.14201059052400      2.32487763894590     -0.09713849158306
  H   -2.63565279640633      1.91526205333237     -0.85526975301762
  H   -4.05232396196887      2.04834218992014     -0.24093296275878
