# Supplementary material for: Absorption of Water Vapor by Bambus[6]uril and a Density Functional Theory Study of Its Aqua Complexes
Source: Molecules. 2023 Nov 21;28(23):7680. doi: 10.3390/molecules28237680 (PMC10708022; doi:10.3390/molecules28237680)
Supplement: Supplementary file 1 [file molecules-28-07680-s001.zip › BB6.xyz]

138
Coordinates from ORCA-job, DFT-optimized (B97-3c, gas phase)
  O   0.75845295634422     -0.94310402619332     -3.93671665150981
  O   2.22515113004315      0.39285866474688      1.76729960268851
  O   -0.34873069907146      4.33234521884201     -0.93312155456603
  O   -0.87435037040975      4.52677630141208      5.08195703520618
  O   1.42899598988528      9.04707860916695     -4.40505258140128
  O   2.23984820344409      8.50432763301980      1.54776042848746
  N   2.53366476273712     -0.50772413157643     -2.50306259831420
  N   0.82096012573559      0.92493373681715     -2.57414842165241
  N   3.26598371443863      0.27231641096435     -0.29676738222850
  N   1.24304662676523      1.18820155243641     -0.17476780135789
  N   0.52157945437877      3.24422165875930      0.91466902700348
  N   0.30595054817981      5.45765107524748      0.98401484853051
  N   0.03426465410677      3.32392252534806      3.31546020225252
  N   0.40288787714785      5.52465124494232      3.43175573878822
  N   1.04344389526732      7.66917896461607     -2.57619742022020
  N   3.11808339917379      8.40367384669010     -2.96059300588935
  N   1.50439812559568      7.19949832512880     -0.21662228761987
  N   3.29535063235714      8.48652979580855     -0.51591639686119
  C   1.30158789019065     -0.25941017948286     -3.09060235467020
  C   2.23901891050405      0.59051175165436      0.55857388214377
  C   2.95325598338157      0.59596750057363     -1.67648606016865
  H   3.79056704059507      1.12506642098442     -2.13236006791541
  C   1.66269844394493      1.45077249886926     -1.54949797159111
  H   1.82416334193877      2.52079984444898     -1.68850370467160
  C   0.10470602907809      4.34353337099597      0.20437522992798
  C   -0.23076024225165      4.46905821601691      4.05223384614541
  C   0.96904783666727      3.58753838556442      2.25186050447531
  H   1.93007669267594      3.11316744453980      2.45434103234334
  C   1.03171134073680      5.14015012953485      2.21055005029255
  H   2.04680820850240      5.53725001719803      2.15048299399134
  C   1.81734642292585      8.45265112893045     -3.41841402748819
  C   2.33192915028932      8.11118274797107      0.39272219164625
  C   1.85372387811987      6.97904527251573     -1.60630844427376
  H   1.88449408422755      5.90878484563084     -1.81656433124328
  C   3.23213700356867      7.68383261524068     -1.73439285172687
  H   4.07704576467606      6.99240806426615     -1.76176928261198
  C   3.47289749164635     -1.40746103823970     -3.13895041132716
  H   3.02547888086331     -1.76396346841234     -4.06161392916882
  H   3.69122625050018     -2.27401074015590     -2.51607226691399
  H   4.40828712051057     -0.89382852424852     -3.35617978846094
  C   -0.50830374516740      1.40407709919511     -2.87025736157488
  H   -0.74220842503065      1.15845925831401     -3.90110594884462
  H   -0.54479232672290      2.48008222377282     -2.73031929004760
  H   -1.26730938386746      0.94105042135988     -2.23566445519465
  C   4.33680370029635     -0.60676407977504      0.11427559273651
  H   3.98896875965212     -1.16439835730479      0.97494662178556
  H   4.55780634012055     -1.30058597752518     -0.68747110582576
  C   0.18370948819489      1.90515008825375      0.48584411906875
  H   -0.65953342176050      1.98312847025016     -0.18916531695233
  H   -0.10929975201042      1.31835290260661      1.34764976051762
  C   -0.10223717698817      2.01789029220577      3.92725845663261
  H   -0.36197680156824      2.15770568252673      4.97209480190864
  H   0.83083460498557      1.46333566250346      3.84709784088091
  H   -0.89299627085038      1.43110040771906      3.46123191217377
  C   0.21999316306292      6.88854196870406      3.86765010736469
  H   -0.68176204479919      7.34092142192739      3.44905466299698
  H   1.07757883566777      7.48352836576068      3.56908570171322
  H   0.12444081887994      6.89475135624361      4.94861710817109
  C   -0.24469392739416      7.17565669593084     -3.01520540048912
  H   -0.40179883628759      7.51055397128082     -4.03572495536877
  H   -1.05834845447674      7.56500740671073     -2.40455618207421
  H   -0.27244816719613      6.08821408102566     -2.97236960787804
  C   4.15082017873031      9.24759241108572     -3.51420261550409
  H   5.12350710707659      8.80441233341530     -3.32435576596377
  H   4.13733395384110     10.25314152420661     -3.08841818235275
  H   3.98700337943751      9.33531908918900     -4.58324718381527
  C   0.26796876967472      6.77287804720450      0.39792674539924
  H   0.02399352562828      7.49864242204583      1.16420323892423
  H   -0.52230197387914      6.76279990614814     -0.34311675150778
  O   7.54206412440121      8.70450892473017      4.47140976657841
  O   6.86314640928149      8.43881981998348     -1.51807683942120
  O   9.30922781631172      4.04417075215330      0.82241928596613
  O   9.35796401662573      4.34379774398628     -5.20082890565371
  O   7.84292205743106     -0.89884994070664      4.02070777626608
  O   6.35864354686641      0.18807278689704     -1.71639413738944
  N   5.97625918031825      8.60984652379576      2.75834053916772
  N   7.61238286414250      7.09000895279752      2.81595469644700
  N   5.54140213425059      8.25473798321592      0.37371370383541
  N   7.54202915953160      7.28017350109745      0.37111105055239
  N   8.33344131861489      5.32954477358064     -0.83929113918719
  N   8.47893205700799      3.12979177160619     -1.13771234643267
  N   8.66700564771848      5.42862845341646     -3.26591040239686
  N   8.12303489348109      3.28082280184075     -3.55858708305653
  N   8.06633140102166      0.61164204237352      2.27072802221525
  N   6.02152498903773     -0.06312264241739      2.86383871171364
  N   7.33953898235763      1.33365750893440      0.04296589285186
  N   5.57151635197423      0.05002212049167      0.45736059713022
  C   7.10139150944758      8.20021482274082      3.45694486376005
  C   6.67220630210619      8.04041549414824     -0.37737501045273
  C   5.64677022372800      7.68747873876307      1.70256888428928
  H   4.74047941752772      7.12741363477711      1.94126844135311
  C   6.91940267210426      6.80234943442051      1.60296341703664
  H   6.70628961948408      5.73455136742157      1.51700699604657
  C   8.77171529022051      4.15678094121793     -0.27136311026726
  C   8.79178118092070      4.34669663979103     -4.12517128844032
  C   7.78684743239896      5.12534485380676     -2.16614349351195
  H   6.84058037521291      5.66050655234793     -2.26519662326531
  C   7.64488790235753      3.58161786838364     -2.24919646236047
  H   6.62242849079496      3.22420220208915     -2.11288283411921
  C   7.36518146234534     -0.20660343931370      3.14275797163746
  C   6.42089321905742      0.48553527032523     -0.53006641672049
  C   7.17540910236434      1.42465817732012      1.48161429219853
  H   7.21952716207056      2.46826951392655      1.79519069426438
  C   5.79457760030388      0.75520020035367      1.71787842507115
  H   4.98212745877760      1.46127600458532      1.89686220292147
  C   4.99596620383172      9.46912053053694      3.38595959168315
  H   5.35285102002182      9.70547757486253      4.38335352607191
  H   4.86892724213504     10.40307550058882      2.84081286230971
  H   4.02842483004063      8.97346208300780      3.44537851300862
  C   8.88475662375516      6.51692894801811      3.18775296033109
  H   8.97895073852653      6.55597011846006      4.26809289508848
  H   8.93146143766912      5.48665733903294      2.84912706927793
  H   9.72708862731870      7.06276053926805      2.75738342247104
  C   4.49577114252031      9.14746392221413     -0.06748460069762
  H   4.90783026707666      9.73631810895336     -0.87771742983854
  H   4.20505742227941      9.81071108873808      0.73880824470092
  C   8.65246879645813      6.61555877217182     -0.26458223605635
  H   9.43766409362697      6.44896043479052      0.46272947227101
  H   9.01911918287961      7.28646295397361     -1.03268085603246
  C   8.86911272256583      6.77519642678452     -3.75709186382070
  H   9.16297757205792      6.70730152323464     -4.79967262117241
  H   7.95577159681818      7.36034765198651     -3.66533844941264
  H   9.66055018374344      7.28911922560058     -3.21413941928683
  C   8.20863599902478      1.94949603503098     -4.11167120496055
  H   9.12585282033514      1.43584670951441     -3.81555036159184
  H   7.35779357768858      1.36339814543485     -3.77809657005076
  H   8.20341143890808      2.02492319934858     -5.19411985493997
  C   9.42738367357780      1.00341675761097      2.57147996757204
  H   9.68933539552620      0.59514530644786      3.54263942894117
  H   10.13297258445455      0.60972256677070      1.84061190950461
  H   9.51680158479385      2.08788817482274      2.58707883064708
  C   5.02056040583071     -0.89437291799876      3.48979195052044
  H   4.05918510879875     -0.39094745176988      3.45624680389242
  H   4.92494823574129     -1.86794616943397      3.00385384618931
  H   5.31054932260964     -1.06548897660498      4.52142685243314
  C   8.51571318524627      1.76457883492916     -0.67781655865458
  H   8.62596190946294      1.10678160734894     -1.53092917377234
  H   9.38920121641661      1.66775447588765     -0.04417865220425
