# Supplementary material for: Absorption of Water Vapor by Bambus[6]uril and a Density Functional Theory Study of Its Aqua Complexes
Source: Molecules. 2023 Nov 21;28(23):7680. doi: 10.3390/molecules28237680 (PMC10708022; doi:10.3390/molecules28237680)
Supplement: Supplementary file 1 [file molecules-28-07680-s001.zip › BB6_2H2O.xyz]

144
Coordinates from ORCA-job, DFT-optimized (B97-3c, gas phase)
  O   2.66547761246472      1.23073894097136     -5.07736209771858
  O   1.49329455820925     -0.45358007769098      0.62252548390569
  O   -0.74471545190193      4.41568283413322     -0.83328472060906
  O   -1.04859875665583      2.68558339581310      4.97996925833669
  O   0.74034612224541     10.01374735271550     -2.57794294088924
  O   2.70935847074692      6.99035646949507      2.27133686651373
  N   3.61445470783817      0.91032002052731     -2.97977424706885
  N   1.75317235471926      2.13937175620935     -3.15437910660530
  N   3.22441921818865      0.46251431000401     -0.60943699139900
  N   1.15403090444108      1.19722109667237     -0.97638423039331
  N   -0.06985461297278      2.65479329710516      0.51617485037809
  N   0.06877614378746      4.72276129767809      1.31633841218052
  N   -0.42213364556442      2.02295035005699      2.84453117833477
  N   0.34441684705106      3.95745396190872      3.63471631851575
  N   0.46315691381148      8.07671719374153     -1.34232815083502
  N   2.54407040178788      8.72843244644507     -1.87646603536602
  N   1.29666418383006      6.65677491463107      0.46786115445445
  N   3.30824714125596      7.51903501878271      0.10089454699729
  C   2.66871653025353      1.39967613497813     -3.87311742980952
  C   1.91340152051607      0.30936423004739     -0.23510531990717
  C   3.40132078336642      1.44447617605237     -1.65662762316352
  H   4.17967026586416      2.15678419216717     -1.38482006482213
  C   2.00251067617830      2.10149993469021     -1.74829983375969
  H   1.97540015399665      3.10213455140162     -1.31474611136265
  C   -0.30203674513180      3.97457138016775      0.22042233229126
  C   -0.45514425811670      2.86917297050254      3.93392777924455
  C   0.49475604420201      2.48233877830551      1.83648773448441
  H   1.37154387310028      1.84102374732243      1.78270656671272
  C   0.81881114641787      3.92503170006253      2.29043280763124
  H   1.87962774837109      4.16650021914255      2.24190469835287
  C   1.19155428128328      9.05111825548052     -1.98997067804758
  C   2.45529917866243      7.05230949025337      1.06381508300572
  C   1.27621109107933      6.95479784066502     -0.95521396639879
  H   0.99777447188331      6.06034620260108     -1.50767003621338
  C   2.71591526174823      7.45633603019624     -1.24028549037328
  H   3.29462696085925      6.78132236054475     -1.86383444886808
  C   4.94469342469061      0.60150381067291     -3.45550293625163
  H   4.85981140844323      0.21265477584456     -4.46422664180117
  H   5.41819243101227     -0.14610845039510     -2.82695920989914
  H   5.58470491918708      1.48913099490272     -3.48697468381975
  C   0.51476732299574      2.59870300145857     -3.73303619692942
  H   0.68508248641002      2.80444484311993     -4.78463819713413
  H   0.18797224577658      3.50469605313436     -3.22876338906856
  H   -0.27873161576436      1.85172265372612     -3.65836682959999
  C   4.27721097884376     -0.32307649407381     -0.02724568337298
  H   3.80857229546019     -0.95138068957006      0.72620045053803
  H   4.76429235403017     -0.97042780242888     -0.75209857268896
  C   -0.13818297278761      1.60552853237237     -0.47180025651217
  H   -0.75282792399389      1.97723368544058     -1.28247978669615
  H   -0.60316858478831      0.72187237495329     -0.04899343067638
  C   -0.90643918626265      0.66563813677678      2.90925416017218
  H   -1.31373268786040      0.50740478499275      3.90262752661077
  H   -0.10204539555502     -0.04427110242275      2.72257189185347
  H   -1.69815601160482      0.49095161883318      2.18095579504699
  C   0.44810856371269      5.09516407484041      4.51338979377429
  H   -0.36225628652645      5.81395087910638      4.36861255601517
  H   1.39672187949740      5.59806445948056      4.34505441854936
  H   0.39972190351031      4.74477172952311      5.53942464583513
  C   -0.97661705436288      8.01314112124586     -1.46163558149538
  H   -1.28484071291948      8.70203063006848     -2.24200819493433
  H   -1.47646621579333      8.30551462306244     -0.53785593916622
  H   -1.28213238182326      7.00148385744685     -1.72065885440071
  C   3.45746405865752      9.18233301640062     -2.90932100310582
  H   4.47474759644791      9.20549238454046     -2.53453294402348
  H   3.15513148674394     10.17934955204263     -3.20885387829669
  H   3.43382177252555      8.53069441947630     -3.78678075466776
  C   0.16498682893312      6.15302432511665      1.21706236840954
  H   0.22657169310670      6.56591063986250      2.21623655274835
  H   -0.74244738772040      6.51306646721007      0.74788353490889
  O   9.14664508618698     10.32720619912101      2.16270555740309
  O   5.83701992302352      7.03736248909854     -1.66013492625863
  O   9.44389765597198      4.42264531864156      0.79271998793606
  O   9.39918185937987      2.81094633711348     -5.02439231882497
  O   5.82593849133994      1.69987269290475      4.90154080321090
  O   7.08023739514104     -0.47433531170790     -0.59061033121914
  N   7.07970377086914      9.32440621944429      1.79408446906597
  N   8.93414995601904      8.10049837115388      1.57406420112414
  N   5.69652458229721      7.73368423387176      0.54144967268985
  N   7.65706598543188      7.03417154345254     -0.22861562837548
  N   8.35743825697946      4.90061023177680     -1.18421748451362
  N   8.63682084645893      2.76724400255150     -0.62245863263125
  N   8.37696400427397      4.27437209416258     -3.54386073644289
  N   8.54987496622584      2.12297645979333     -2.98328343851941
  N   6.69374750061205      2.51348240678380      2.91153316833700
  N   4.90732250690026      1.16170351005329      2.84087972316113
  N   7.36602414667939      1.32036285422953      0.86022831056031
  N   5.31274260324198      0.51562106764805      0.52169436305939
  C   8.46960960002957      9.36219806219120      1.86740383812463
  C   6.35282075180478      7.26064841138225     -0.56310629232442
  C   6.60751038198938      7.96852230384413      1.64167331345625
  H   6.16661982386492      7.59852641828472      2.57084189272305
  C   7.88435095849490      7.20796283002473      1.21054983908921
  H   8.01239344531934      6.23671141233311      1.68148544644316
  C   8.87735001448242      4.06598601838848     -0.23480893477019
  C   8.85020631152508      3.04112785001832     -3.96382255245192
  C   7.70994402303799      4.19269944527717     -2.27750605819740
  H   6.67226715898223      4.50780142558610     -2.36068322766392
  C   7.87539478782381      2.70446590134766     -1.86159364038034
  H   6.92247879541997      2.21013161923681     -1.67579989216654
  C   5.81556137026637      1.76645515571686      3.68736994584032
  C   6.63180931799967      0.35488675993788      0.18447713362549
  C   6.48339336310280      2.28519400934148      1.50793859929459
  H   6.49014412810510      3.22345157126520      0.95464151731193
  C   5.10468189084461      1.57929784259383      1.47181318501070
  H   4.29859584481770      2.23300819805512      1.14148906250787
  C   6.29501023160533     10.33846455974547      2.45706637716287
  H   6.96755690472871     11.13895152193936      2.74815858868200
  H   5.53353472879389     10.75362060406665      1.79949020983090
  H   5.80816314063634      9.94255525845017      3.35274568976461
  C   10.34416047654322      7.79640280149754      1.49321955095570
  H   10.86723593945340      8.35181043396806      2.26540430945248
  H   10.48752944646820      6.73129720847873      1.64554144783372
  H   10.77457712488079      8.07850775769034      0.53033927055139
  C   4.39893049423467      8.37813310249645      0.45707961311387
  H   4.42120373792928      9.20392861781845     -0.25047093720633
  H   4.19197620596359      8.78005822152187      1.44344194265214
  C   8.54528521034451      6.32700292332357     -1.11959428695147
  H   9.56212024230625      6.53288197654742     -0.80611830247301
  H   8.40189203258860      6.73173676522528     -2.11383637444095
  C   8.15538419347819      5.34822068644382     -4.48295047897940
  H   8.37439665798842      4.97441969307386     -5.47828754003205
  H   7.11930671392216      5.68616260980197     -4.44107784382917
  H   8.80663833865184      6.20232854851821     -4.29626947846603
  C   9.03211891561783      0.76413603648255     -3.02505105764228
  H   9.94948998549527      0.64010932671038     -2.44582187980635
  H   8.27980051394907      0.08791182411136     -2.63145164653319
  H   9.24680521555556      0.51812254137987     -4.05952084738925
  C   7.97080410010868      2.92436415689120      3.45602061338491
  H   7.81678700660203      3.24318948970121      4.48143810597345
  H   8.69519717911836      2.10748539274010      3.46253019474153
  H   8.37566145794549      3.74189942225957      2.86838374964545
  C   3.60428883723191      0.78803165515727      3.34654753140419
  H   2.93461530785027      1.65031319745646      3.41174919481120
  H   3.14862688133750      0.03319240270218      2.71462910025641
  H   3.72932414798976      0.38539876162253      4.34558767417018
  C   8.66780773253079      1.68851129954187      0.34062693513453
  H   9.07899934064500      0.79145922151545     -0.10772989290500
  H   9.31919410382267      2.01482056201049      1.14228829535254
  O   4.33775758254562      4.72429438513937      2.23305933241489
  H   3.92879685378683      5.57517847295811      2.48272588552905
  H   5.00456887451785      4.51921358656802      2.89895000031004
  O   4.62801062416255      4.44479898589858     -0.59054468056070
  H   4.58004257890587      4.66352143736590      0.35793095570676
  H   4.90604137077737      5.27098813471567     -1.01078042050559
