# Supplementary material for: Absorption of Water Vapor by Bambus[6]uril and a Density Functional Theory Study of Its Aqua Complexes
Source: Molecules. 2023 Nov 21;28(23):7680. doi: 10.3390/molecules28237680 (PMC10708022; doi:10.3390/molecules28237680)
Supplement: Supplementary file 1 [file molecules-28-07680-s001.zip › BB6_3H2O.xyz]

147
Coordinates from ORCA-job, DFT-optimized (B97-3c, gas phase)
  O   0.58317487048108      0.52690617802568     -4.80731625974772
  O   1.64956478814910     -0.70442145841141      0.98120727705446
  O   -1.06694309194891      4.09418477202345     -0.18131754690490
  O   0.94444807686436      3.61385350006760      5.36224291144993
  O   1.14419285654496      7.93703988767110     -4.35872705913037
  O   2.55845367258274      8.13631831290331      1.59595632077749
  N   2.36047909698074      0.74740887795035     -3.33371170112598
  N   0.33640948706134      1.38609311340692     -2.66763337835462
  N   2.61021798793529     -0.10161136558423     -1.04357584439494
  N   0.84473415556273      1.04070056360180     -0.30913489303379
  N   0.27967193639303      2.82112838825039      1.21686001269459
  N   0.58589009620224      5.02647461246109      1.14363770508076
  N   1.48933290434977      2.63459086873903      3.34080684806674
  N   1.39684406555889      4.87138937050999      3.45618328459976
  N   1.21588641961232      6.61849837534213     -2.44616910177193
  N   2.90361242313851      8.03613434298807     -2.86206833794038
  N   1.79510656715499      6.72144699912205     -0.07454871859486
  N   3.52794166036751      8.03670786077390     -0.49777646472269
  C   1.03478437913898      0.83772068368714     -3.72122573483556
  C   1.69092698940771     -0.00091661335275     -0.01942591332652
  C   2.53363526464503      1.04793757904726     -1.94931970052363
  H   3.38646609602084      1.70448837197918     -1.78796300880397
  C   1.18403576991225      1.69844018235050     -1.55191073203875
  H   1.25775928270845      2.77517408702256     -1.39218900141847
  C   -0.16769223794395      3.99225345517182      0.63779433756842
  C   1.22626665966659      3.68911468604925      4.18274880031040
  C   1.51640989504056      3.03054715768253      1.96624560769799
  H   2.35607816252532      2.57810829551358      1.43734827713548
  C   1.61229353196528      4.57513502657680      2.04055084274001
  H   2.57850806834025      4.95421752002903      1.71854119603871
  C   1.69278571649580      7.58135194183733     -3.33468820854219
  C   2.61776835618322      7.67980233886006      0.44921168155059
  C   2.18455174192883      6.33067275212996     -1.42956165674685
  H   2.48134202067426      5.28280541674117     -1.43989782771380
  C   3.37382761332502      7.28518053024935     -1.73424807554967
  H   4.30315478347462      6.76652822332991     -1.96071538347136
  C   3.33886979447350      0.05404010986608     -4.13544571216432
  H   3.12060691075102      0.24177917110137     -5.18156578397469
  H   3.31684298091472     -1.02708564212379     -3.97785109084789
  H   4.33274686815440      0.42228707852363     -3.89668069940053
  C   -1.05181156325119      1.76084790549723     -2.75988774850475
  H   -1.34741885659032      1.68586751308262     -3.80139079978064
  H   -1.20120327414894      2.77804254662928     -2.40578332990816
  H   -1.68849795986110      1.09575224143593     -2.17478679098858
  C   3.83074589035227     -0.84251640915435     -0.82798786506076
  H   3.56638032653621     -1.73552311490589     -0.27408498758944
  H   4.25553421728937     -1.13038930013104     -1.78159490139365
  C   -0.10482992876014      1.54896940151344      0.64920064803493
  H   -1.07581762077373      1.70240789146451      0.19024152163231
  H   -0.19329779050028      0.79478115334245      1.42268288260468
  C   1.35726628206587      1.26716026541532      3.78925830817047
  H   1.77185852699518      1.18491302101974      4.78866486231307
  H   1.89131649842264      0.60576912789285      3.11459979226068
  H   0.31494598179442      0.94718033377846      3.82954949983377
  C   0.66092375359757      6.04922261363682      3.88023728993244
  H   -0.35800892104425      6.05575111652074      3.48775378262842
  H   1.16677278472898      6.95531756196120      3.55993872792266
  H   0.61234954925213      6.03143715019535      4.96327889267964
  C   0.32260237978463      5.58945165299516     -2.94269543100090
  H   -0.26360643790659      6.01908393066435     -3.74716216613075
  H   -0.34586127499249      5.24384623422881     -2.16179694777869
  H   0.87686378979877      4.73324981664372     -3.34046495506560
  C   3.73269551588546      8.93010797739012     -3.63698550494645
  H   4.76396296955424      8.58619462760307     -3.61795875411693
  H   3.69815700666371      9.95255997593070     -3.25840545517534
  H   3.36306255774478      8.93885859542622     -4.65768622095351
  C   0.56429977221356      6.35156193796951      0.56795017938468
  H   0.37838464740365      7.09899231934038      1.33183813728254
  H   -0.25796754646931      6.36982146373088     -0.14087102344915
  O   8.51934634727706     10.66484405951325      3.18565349770943
  O   6.63985393259866      7.92462154425877     -1.84274204615867
  O   8.22159306807949      4.38700025871262      1.26505781986307
  O   10.46769047359888      4.09992210292610     -4.37685416472018
  O   6.91187649690567     -1.17036420032358      3.77908696189520
  O   6.13978669594406      0.48878691693315     -1.94956770843515
  N   6.64482316645444      9.79667642756904      2.12594626661755
  N   8.46206384904265      8.52184052896028      2.30780342984257
  N   5.80060356462899      8.52046138924518      0.22664752259852
  N   7.83133184270748      7.62305933836347      0.12126826580660
  N   8.15846735114516      5.39152094837034     -0.81758899055662
  N   7.87562523999500      3.19768078927901     -0.69254347760713
  N   8.92698311818194      5.30739359423824     -3.13038106286453
  N   9.07030103202246      3.08973947192595     -2.82793216078220
  N   6.78775232560560      0.75609175030817      2.48210852510959
  N   5.28920208438972     -0.87793907820979      2.15804926640587
  N   6.45698949846421      1.40896535052013      0.14806441045321
  N   4.85562808415830     -0.11437800560096     -0.11599004951874
  C   7.94609332140525      9.76775705947204      2.59730318937506
  C   6.74948421295070      8.02407157861564     -0.62546745491682
  C   6.23341007088525      8.51711864667597      1.60874024452637
  H   5.47752820951828      8.06570163926030      2.24731035706929
  C   7.55699402881757      7.71240912043154      1.55533047002987
  H   7.48863087350430      6.71117740066308      1.97667187928507
  C   8.10456743541291      4.33087891932256      0.03787556578136
  C   9.59295385600019      4.15501466826882     -3.53538667535903
  C   7.88040079072290      5.00082367259304     -2.20579828843262
  H   6.93321126055492      5.42925059186945     -2.52225058943745
  C   7.86974055975980      3.45324590667743     -2.11964603849943
  H   6.99426853574073      2.98587155278669     -2.57105107769559
  C   6.38836014796341     -0.51567280560749      2.89915304024320
  C   5.84965095599083      0.57109821999765     -0.76193773980674
  C   5.88595014809580      1.27975477929159      1.49664207325795
  H   5.47007036571661      2.23187341861155      1.81558740116967
  C   4.81615538405421      0.17470494587682      1.30554132597318
  H   3.81232329937408      0.48359791436566      1.58906518063895
  C   5.69868489313242     10.77432113095044      2.60507228707976
  H   6.23122599417304     11.46422068355867      3.25194248075025
  H   5.25879475506259     11.34605356143570      1.78836456293900
  H   4.89623776912563     10.29692702406176      3.17117700316876
  C   9.84968074765428      8.19540040760556      2.50199792832544
  H   10.24870957213566      8.86053440284693      3.26046474609703
  H   9.94659938299943      7.16519024506622      2.84197161099101
  H   10.43944959132214      8.32566796573546      1.59126360159990
  C   4.54310169497333      9.03188813120430     -0.25100753664839
  H   4.72257453459685      9.57341326610539     -1.17280765405329
  H   4.14527037592030      9.71787795326517      0.48711410857054
  C   8.74609240206092      6.65053890998065     -0.42953880560553
  H   9.50636409506194      6.45754237273477      0.31898796277927
  H   9.23256550291879      7.06758771358194     -1.30430894270345
  C   8.84452896042702      6.43992633161302     -4.03418224492344
  H   8.11538318492565      6.27177068793788     -4.83141952139852
  H   8.55315203581449      7.32913140641755     -3.48688191060464
  H   9.81870565191920      6.58791410696525     -4.48660534282765
  C   9.39939627996281      1.72686996197069     -3.17786007943940
  H   9.95976629769860      1.22809124415270     -2.38698550959471
  H   8.49189040687402      1.15830495843324     -3.37562339931577
  H   10.01906324061928      1.74842889409489     -4.06889197984499
  C   7.41993148665736      1.63704395925527      3.44950259806769
  H   6.68322650143967      2.13508015525182      4.08558799609037
  H   8.06892846774209      1.03451210504531      4.07487728746693
  H   8.00854108763259      2.39732097256148      2.94680062414642
  C   4.61263206400434     -2.13945287396602      2.33056040633478
  H   3.53755620321981     -1.98321179482998      2.38298394639558
  H   4.82701191510960     -2.83035589536919      1.51350631411908
  H   4.96576143546522     -2.58534567642463      3.25472804542863
  C   7.79746370615213      1.88663936855645     -0.10390759978474
  H   8.28466064164223      1.18390802196457     -0.77007602007349
  H   8.34051561593420      1.90149611770181      0.83312248102121
  O   4.01553213326988      6.49522471757549      3.37819656670169
  H   3.36825502697210      5.93545922855645      3.83288648391080
  H   3.46924959103922      7.09634366913409      2.83420054758536
  O   5.36923920739999      4.57957083109030      1.93950209803784
  H   5.00082055485352      5.32699808135916      2.46043360522162
  H   6.33562794408296      4.66446971847214      1.93956502829749
  O   4.36858272050987      3.83115773138947     -0.52139792238594
  H   5.05690061373729      3.18797488969828     -0.73071076490561
  H   4.69261044172122      4.20209177763077      0.32878766586461
