# Supplementary material for: Absorption of Water Vapor by Bambus[6]uril and a Density Functional Theory Study of Its Aqua Complexes
Source: Molecules. 2023 Nov 21;28(23):7680. doi: 10.3390/molecules28237680 (PMC10708022; doi:10.3390/molecules28237680)
Supplement: Supplementary file 1 [file molecules-28-07680-s001.zip › BB6_4H2O.xyz]

150
Coordinates from ORCA-job, DFT-optimized (B97-3c, gas phase)
  O   0.27371432127841      0.45495623555150     -4.69591674491751
  O   1.69864625639632     -0.56981274929473      1.06028050933885
  O   -1.15620274695649      4.13862228508405     -0.09854034802385
  O   0.96385982727660      3.71820834232945      5.43359245299602
  O   1.09060601908010      7.89114248132970     -4.40030972472660
  O   2.53437830416828      8.15588614038162      1.57205847493109
  N   2.13393167889179      0.74731587138601     -3.33851262752521
  N   0.14539991504776      1.41303262188036     -2.58977728084065
  N   2.52384817545737     -0.02765495837574     -1.03873631785260
  N   0.76573309155120      1.09297857000867     -0.25349647232517
  N   0.22705093409941      2.88247318908362      1.27633227592706
  N   0.48444096825944      5.09410399055847      1.22693843559142
  N   1.42875688439972      2.71908684769162      3.40317471724033
  N   1.38610447013839      4.95656832083772      3.50715318334803
  N   1.05165501756628      6.65555693809632     -2.43240233564092
  N   2.85168269061983      7.90820789693352     -2.90260493495869
  N   1.64864034546094      6.77281955670186     -0.06512158555786
  N   3.46253291863112      7.95408552642000     -0.53344445738903
  C   0.78271710829886      0.81662247432846     -3.65127740611389
  C   1.66004916650026      0.09323369863656      0.03219931561473
  C   2.37700837612037      1.09058818403620     -1.96845578402014
  H   3.22589486986193      1.75918472046757     -1.86970328347436
  C   1.04477282609469      1.73997487634344     -1.51794047736512
  H   1.12244718289736      2.81696617084350     -1.37135648031131
  C   -0.24790173167039      4.04791275331530      0.71303420449705
  C   1.21133425686847      3.78015694492814      4.24507558564869
  C   1.46076363979741      3.10469782646825      2.02487488307447
  H   2.30110024551859      2.65299288943309      1.50018290348814
  C   1.54806807982455      4.65050205155951      2.08650369834187
  H   2.49764760282294      5.03045355499331      1.72176182918843
  C   1.60600368114528      7.53564428168092     -3.35822096605793
  C   2.54316564072129      7.67711959865180      0.43277126654952
  C   1.99917688114959      6.31967766310726     -1.40770376056207
  H   2.21633674881075      5.25329974806739     -1.38263692007416
  C   3.25808398469181      7.17087179495404     -1.74162325823902
  H   4.14825535607184      6.57610071277694     -1.94307524968009
  C   3.02525796900461     -0.07827663132296     -4.11712887084614
  H   2.75066481222766      0.01311399426726     -5.16272152171439
  H   2.95984186113403     -1.13515584549015     -3.84568774563027
  H   4.05128179937686      0.25338799756828     -3.97927423217854
  C   -1.24844013296662      1.77966436482743     -2.62013267349713
  H   -1.58962879103995      1.71265650945736     -3.64812991097502
  H   -1.38493898025441      2.79193487155644     -2.24860609824202
  H   -1.85605099737823      1.10532187816076     -2.01477569720395
  C   3.78247482459668     -0.70706283052634     -0.85128960084677
  H   3.57810912434999     -1.60298695894081     -0.27744006200682
  H   4.18272706403622     -0.99227308873739     -1.81581896387996
  C   -0.15701605146445      1.60273210241751      0.73138175059898
  H   -1.14299185951432      1.73755186319250      0.29967459003580
  H   -0.21209952361882      0.85585225168942      1.51507411902198
  C   1.33791106796946      1.35407525243898      3.86568556911459
  H   1.75999666881805      1.29405849945920      4.86373776961721
  H   1.88520846493534      0.70188725352673      3.19240925483455
  H   0.30515037124442      1.00536378250923      3.91620044791739
  C   0.68430010961940      6.14925444590011      3.94782045903764
  H   -0.34745234868708      6.16920745045807      3.59093068861133
  H   1.19430961417898      7.04378740683535      3.60266216961671
  H   0.67378379427637      6.14013194570967      5.03196687825378
  C   0.06883174842651      5.69159210519439     -2.88721123231423
  H   -0.50221977619904      6.14996029715974     -3.68671928378903
  H   -0.60202167598592      5.41032888151220     -2.08333453764710
  H   0.54350197771987      4.78598574732863     -3.27974677890013
  C   3.75383656718944      8.68745675986452     -3.71898899120647
  H   4.75736944643730      8.27381166229981     -3.65553115458570
  H   3.78835191781918      9.73297825808738     -3.40972342071077
  H   3.40208065121938      8.65506876791247     -4.74569915454884
  C   0.44983215718653      6.41503031974678      0.64076773269687
  H   0.30827459112318      7.16886996973759      1.40748616361302
  H   -0.40610448708602      6.43601801175895     -0.02643181627466
  O   8.41129726471384     10.66783677356977      3.11405069661321
  O   6.64594897232116      7.73629974493933     -1.84418737035753
  O   8.10376515826500      4.24673285664059      1.23025594963278
  O   11.17336186565546      4.39319957939302     -3.96707366388387
  O   7.09743321019907     -1.32972024528617      3.53120737418518
  O   5.98010534211825      0.70545394792257     -2.07128965624826
  N   6.56417028518960      9.76581297578513      2.03392104358473
  N   8.36765650316543      8.49093114000605      2.32474970356552
  N   5.74910447061495      8.39677693156749      0.18424471869578
  N   7.78291800491879      7.50809265003637      0.16133816590166
  N   8.25624029647316      5.31873459394127     -0.81557743292358
  N   8.08102236773183      3.11152085620510     -0.78804031386868
  N   9.30314033201405      5.38598266354415     -3.01607877067799
  N   9.68290921392227      3.21459509014442     -2.63341116790716
  N   6.96395865473063      0.67067338974955      2.35744948658401
  N   5.44499318352565     -0.92968552328826      1.95917058986597
  N   6.57116448566434      1.38503210266346      0.05727228786884
  N   4.80505865724410      0.06387062907394     -0.18104653083533
  C   7.84993343094998      9.75019048992666      2.54568110253527
  C   6.72168344397595      7.87550656681869     -0.62826436675562
  C   6.15791977689637      8.46159670778871      1.57124278280628
  H   5.39171876898163      8.04398664565912      2.21831582583275
  C   7.47913707203471      7.65302985046435      1.58324175744722
  H   7.39614485803900      6.66975677244838      2.04426986785796
  C   8.14925413663899      4.22822302416826     -0.00350507488283
  C   10.17102654989936      4.33501932931774     -3.28204310116982
  C   8.18550234804623      4.95113136969002     -2.24107587558723
  H   7.24428280660306      5.28994913869632     -2.66286303741325
  C   8.32551644632572      3.41594955393820     -2.18072862862544
  H   7.61526350746436      2.88434716903384     -2.80995329203101
  C   6.56285249048861     -0.61778206829524      2.70405319864345
  C   5.80246226869848      0.71377561459863     -0.84575056906431
  C   6.04974123719262      1.26088186120959      1.42804367529683
  H   5.69125430888389      2.22557386467949      1.77571812879305
  C   4.92215074471858      0.21234851781449      1.25842556945274
  H   3.96530656190078      0.52450583114002      1.67201916693130
  C   5.61034794680333     10.76317303138916      2.45651326728514
  H   6.12492702738947     11.46284144301301      3.10752891420047
  H   5.20609345721122     11.32088616156964      1.61225022499323
  H   4.78321383492619     10.30445362378610      3.00149171621631
  C   9.74277247214380      8.16436978888331      2.59159794706359
  H   10.11323811009227      8.85583804860725      3.34106127872588
  H   9.81721648010372      7.14756977634635      2.97539454659073
  H   10.37444942592407      8.25572403817383      1.70452150390471
  C   4.51528288717068      8.92060166032090     -0.33847357591125
  H   4.72441183254147      9.39272396586065     -1.29151494540021
  H   4.13927109923582      9.66998853772030      0.34764824719029
  C   8.76803517581832      6.57646037585774     -0.33362651013256
  H   9.45932975409679      6.37967656423437      0.47867446618815
  H   9.32691049537008      7.02894693455337     -1.14617943700710
  C   9.23423856771983      6.52832325553975     -3.90582784369358
  H   8.65870233627057      6.30680493540025     -4.80833350007757
  H   8.76518947880371      7.36326970411364     -3.39654282156979
  H   10.24323582475560      6.79641453495181     -4.19935845664315
  C   10.22947008267059      1.90586437718380     -2.88535185179749
  H   10.52345763967832      1.40832087902067     -1.96156800018909
  H   9.50838219001380      1.27456793451961     -3.41027278326107
  H   11.11107905184231      2.02585166037646     -3.50698012046825
  C   7.67462175549025      1.47937112131039      3.33206234861921
  H   6.99442923838810      1.92211909330170      4.06452518270254
  H   8.37598175231716      0.83858662697647      3.85450292511177
  H   8.21132907943388      2.27981437373779      2.83456692954760
  C   4.69082684085049     -2.13899252068980      2.19200818588987
  H   3.63815526326797     -1.90382918210144      2.33510301029644
  H   4.78220958704677     -2.84077849237725      1.36232965695538
  H   5.08637471497263     -2.61575570990712      3.08335994057104
  C   7.92090223501370      1.77987567929392     -0.26144424552761
  H   8.30641007185111      1.09105716298736     -1.00534983239560
  H   8.51347359657353      1.67285498597744      0.64102350657555
  O   4.01803690294762      6.45022206490091      3.31104498554055
  H   3.36477393394885      5.89874708415923      3.77004595153414
  H   3.47226635828385      7.06958165544956      2.78889248896096
  O   5.28124837353028      4.52423833766648      1.74586528097752
  H   4.94623572551735      5.25703422821609      2.30497205958963
  H   6.25024825880926      4.58825582722971      1.72798533623117
  O   3.75642688173809      3.70348911539614     -0.43494258641073
  H   4.29290138696053      3.64611739163405     -1.24413231490260
  H   4.36520971075824      4.04298423150775      0.25189480903949
  O   5.12325597519084      3.20376195077694     -2.94356170416915
  H   5.43672472171478      2.29172607657711     -2.76547649205790
  H   4.53043347901745      3.11544581609237     -3.69739477384070
