# Supplementary material for: Absorption of Water Vapor by Bambus[6]uril and a Density Functional Theory Study of Its Aqua Complexes
Source: Molecules. 2023 Nov 21;28(23):7680. doi: 10.3390/molecules28237680 (PMC10708022; doi:10.3390/molecules28237680)
Supplement: Supplementary file 1 [file molecules-28-07680-s001.zip › BB6_5H2O.xyz]

153
Coordinates from ORCA-job, DFT-optimized (B97-3c, gas phase)
  O   0.32153475249596      0.61292139695784     -4.70361019987615
  O   1.71780000682580     -0.57009067221137      1.02265801603007
  O   -1.18941370397922      4.16326193416565      0.01503369303492
  O   1.09975338144333      3.68983981891867      5.46829010145883
  O   0.44092002427035      8.24409037042322     -4.12656418877123
  O   2.70716561184779      8.01270586017351      1.52621254939457
  N   2.18117970228698      0.88691761673800     -3.33867398966883
  N   0.18293022339790      1.51182973228348     -2.57309007630399
  N   2.54235295899098      0.02128178733009     -1.06413754181793
  N   0.79572863915550      1.13596045276068     -0.24340454147473
  N   0.25603231309031      2.89838585680928      1.31368710642185
  N   0.47991855601485      5.11581208940123      1.30829945463719
  N   1.50069806876171      2.71521687676116      3.41213605487013
  N   1.47286063051045      4.95007233550220      3.54631397525303
  N   0.68777845146933      6.77175898272896     -2.35044648246470
  N   2.37063464697277      8.17130728573420     -2.84443567863329
  N   1.56150234624862      6.78645223222001     -0.07441697818506
  N   3.42739950363013      7.82503505556490     -0.66183002093183
  C   0.82570508945035      0.95217856318778     -3.64972747078152
  C   1.68117702415474      0.12061508614372      0.01321924223595
  C   2.41069997699326      1.17513908630799     -1.95180403120884
  H   3.25971121567146      1.83649391925303     -1.81454812191092
  C   1.07833035056130      1.81352921735049     -1.49042145155778
  H   1.15706186253644      2.88664861757005     -1.31772096051558
  C   -0.25338440388994      4.07017127633095      0.79365744452254
  C   1.31238169921347      3.76587190590032      4.27382035634793
  C   1.50188860669429      3.11985152225855      2.03811734023682
  H   2.33500068969268      2.68028643832209      1.49141202830598
  C   1.58141521081597      4.66552353937509      2.11748681645631
  H   2.51312646778773      5.05563550672320      1.71988907926736
  C   1.09375140995989      7.78752747638616     -3.20876106009591
  C   2.57356145406997      7.58524312072827      0.37283089578523
  C   1.74597119816280      6.38355492637994     -1.46935136345586
  H   1.94999953862321      5.31565211912776     -1.51541163132412
  C   2.95900326166323      7.24324051403248     -1.90939877022882
  H   3.75423689894809      6.67038640115128     -2.38329416402027
  C   3.05673549519564      0.04454827488005     -4.12053722571710
  H   2.79988874987152      0.16263549145903     -5.16780176430015
  H   2.95244607559000     -1.01387970495013     -3.86809142916101
  H   4.09135979928656      0.33888302176792     -3.96437997500803
  C   -1.21477895961686      1.86494250323589     -2.59175851203675
  H   -1.55537602940565      1.83145592348741     -3.62155745474811
  H   -1.36145413100375      2.86195173556223     -2.18466553247465
  H   -1.81510252721687      1.16313364416213     -2.01100563565906
  C   3.80283778540946     -0.65802511326788     -0.88857362762162
  H   3.60032486320742     -1.56698698260426     -0.33509668360562
  H   4.20678015794418     -0.92086293509484     -1.85777981231254
  C   -0.12617649517747      1.62514041834425      0.75343211064130
  H   -1.11508021903983      1.76318451466741      0.32916988340069
  H   -0.17414712108526      0.86469254258283      1.52460709192128
  C   1.40772661782628      1.34474023885086      3.85679691872386
  H   1.84041941012767      1.26954882484779      4.84921216139884
  H   1.94414740809165      0.69813068745266      3.16929396359269
  H   0.37379858632459      1.00047464513701      3.91399662858244
  C   0.81234467630437      6.14872129662160      4.03074142168766
  H   -0.23107306426598      6.19493484529333      3.71272325361823
  H   1.32897466002971      7.03759228767960      3.68016545599983
  H   0.84135937435481      6.12296610763751      5.11429774091062
  C   -0.33382670294604      5.83863973245224     -2.77963277815223
  H   -0.98181041122768      6.35634784959086     -3.47791499419128
  H   -0.91952215286621      5.48644973115866     -1.93807847518910
  H   0.10286900655571      4.97457742952270     -3.29046100613492
  C   3.17228153173649      8.97623226938245     -3.73955492109077
  H   4.03971992163359      8.41327513033465     -4.08303547948457
  H   3.50447070868023      9.90044238062722     -3.26748782158367
  H   2.55562351049868      9.23725229961980     -4.59369725850527
  C   0.42696880223092      6.44435917519181      0.73602358051692
  H   0.36840685276505      7.18852508395451      1.52229791975079
  H   -0.48099235194488      6.49324085143536      0.14361529194373
  O   8.23139210046511     10.71958483042765      2.98517134786536
  O   6.77777864868275      7.60092579576881     -1.90610281581395
  O   8.11592740241002      4.22696943287327      1.26410455828034
  O   11.54617372269122      4.12072438717546     -3.71161062948715
  O   7.12800365880641     -1.41377004649973      3.46406410295705
  O   6.01036973762930      0.78549699860551     -2.06461631166251
  N   6.45595805639372      9.75478268482191      1.83915999882466
  N   8.23958758150455      8.50442596345069      2.31253173782703
  N   5.72186221787548      8.25961234352625      0.05049841884608
  N   7.77105874244964      7.41924821391101      0.16991071709401
  N   8.45657895750436      5.27255972276125     -0.77120180523289
  N   8.17486576085353      3.07823658601394     -0.74586820136135
  N   9.70557796791087      5.25856028659631     -2.86694404077010
  N   9.87798399577109      3.05525371982223     -2.50355771156607
  N   6.98165633631927      0.62605245725504      2.36241524073638
  N   5.47882238771795     -0.97213123910789      1.89851762325951
  N   6.59262592229145      1.40899387547885      0.08265929858915
  N   4.82005561068197      0.10270527993627     -0.19715579712215
  C   7.70731057489170      9.77147082291999      2.43210714662986
  C   6.75650186572721      7.74961857571714     -0.68521553702013
  C   6.07456609757204      8.41860020508782      1.44755241073196
  H   5.28261336465543      8.04265517819460      2.08510535020924
  C   7.39761515407806      7.62374345368989      1.56916085469757
  H   7.29699298494304      6.66205637355940      2.06963641651801
  C   8.24402137097365      4.19635912786712      0.03664588313570
  C   10.49906371329205      4.14083197667707     -3.09587327379733
  C   8.49680724388486      4.90318958809122     -2.19127367974066
  H   7.63265030239165      5.30746141051726     -2.70721222974816
  C   8.51931309080117      3.35902385712790     -2.12318813189579
  H   7.80631214295113      2.87543828445796     -2.79032413835055
  C   6.59074023627427     -0.67733118779235      2.66083319912019
  C   5.82401690553675      0.76419632941309     -0.83994936251982
  C   6.06772288042572      1.24058968170126      1.45047123576139
  H   5.70488513806279      2.19414583127166      1.82286747137119
  C   4.94529147554601      0.19429586657877      1.24686341725021
  H   3.98907289439072      0.48389083919983      1.67791953180502
  C   5.47709227307576     10.76654162777292      2.16557891940407
  H   5.94866440270924     11.48808364773144      2.82526316655029
  H   5.13073151552059     11.29576742848852      1.27857674348263
  H   4.61573591936317     10.32406193107189      2.66799069554755
  C   9.58483528923056      8.19117982703492      2.71522639273321
  H   9.88487203086298      8.90620188227779      3.47409942543639
  H   9.62252995548693      7.18701247764572      3.13540714361752
  H   10.29750549703805      8.25711186095054      1.88950852321238
  C   4.51881811256417      8.76768927617803     -0.55636932167834
  H   4.77081322920199      9.09422916477594     -1.55810476472504
  H   4.18083035244326      9.62469179028264      0.01592508844872
  C   8.84989615004786      6.55527121823851     -0.24940454724072
  H   9.48416597154430      6.39635821229780      0.61588892327290
  H   9.44243431641904      7.04781988707895     -1.01272504831774
  C   9.76767157484636      6.39617840344406     -3.76441455630729
  H   9.03463676592070      6.31160395463885     -4.56927587349599
  H   9.57903201703497      7.32318869015764     -3.23093271447650
  H   10.76326206032204      6.42620506200201     -4.19256839813103
  C   10.33657745124232      1.71055964580141     -2.74550890775483
  H   10.56466229717865      1.18781222910848     -1.81702178108636
  H   9.58838866218951      1.13746541733579     -3.29787247412667
  H   11.24429424439777      1.76896823898874     -3.33763828650038
  C   7.68815298996399      1.40597667684241      3.36291234549948
  H   7.00604982593557      1.82123922060131      4.10933996854347
  H   8.39319210686805      0.75239723840049      3.86414878996086
  H   8.22089383419704      2.22494929404468      2.89142022525682
  C   4.72627264355746     -2.18892577673923      2.09755944801404
  H   3.67487759701979     -1.95924064293159      2.25920883072497
  H   4.80964993486350     -2.86209960256554      1.24389772466847
  H   5.13021061923573     -2.69545412912482      2.96849330196913
  C   7.96127933929948      1.75566189318962     -0.21493004399083
  H   8.33764609780606      1.05187452428839     -0.94921071197077
  H   8.53320025767073      1.63037520774960      0.69839160052541
  O   4.12738110726137      6.34606733857281      3.31799001795280
  H   3.46180148947968      5.81826523392137      3.78730035503752
  H   3.59384394153903      6.94941111631345      2.76439724662013
  O   5.30010668470960      4.43093058398061      1.71787045083822
  H   4.97844207688142      5.15228325044743      2.30271928907316
  H   6.26951723823786      4.49511527747711      1.69052961613973
  O   3.72100220531447      3.86607688651752     -0.50083855675242
  H   4.25878037714078      3.77693213176728     -1.30358359320911
  H   4.35439118978381      4.11594022447230      0.20322991621796
  O   5.07451533405706      3.20521724711010     -3.03158899650279
  H   5.48501607942887      2.34801454018042     -2.78433721838483
  H   4.42782774309395      2.97934424208752     -3.70978196512079
  O   5.42011167894835      6.04370937801465     -3.86894075980848
  H   5.47403218821207      5.12898068418510     -3.55969926006245
  H   5.89626393508357      6.56700326398165     -3.20371533826951
