# Supplementary material for: Absorption of Water Vapor by Bambus[6]uril and a Density Functional Theory Study of Its Aqua Complexes
Source: Molecules. 2023 Nov 21;28(23):7680. doi: 10.3390/molecules28237680 (PMC10708022; doi:10.3390/molecules28237680)
Supplement: Supplementary file 1 [file molecules-28-07680-s001.zip › BB6_H2O.xyz]

141
Coordinates from ORCA-job, DFT-optimized (B97-3c, gas phase)
  O   2.12137875311212     -0.76010620650784     -4.59708670808855
  O   1.57911108751380     -0.27263740783758      1.41222656442118
  O   0.20141313511414      4.19882478648044     -1.29349911903328
  O   -1.63334789921193      3.80322324538281      4.44755118692861
  O   1.00249890011847      9.85003047524217     -3.06232117302538
  O   2.99604003026560      7.24415648723146      2.00595137383845
  N   3.33486100668940     -0.59640270787679     -2.62724990478167
  N   1.77157685184980      0.93143794937014     -3.04941577657734
  N   3.22684485453222     -0.26392090759198     -0.21419067580949
  N   1.29809184074360      0.76688177670168     -0.64350499048540
  N   0.46047218345063      2.74416262779955      0.49245435248676
  N   0.55909473780651      4.92827380500995      0.87415033140211
  N   -0.60232048125482      2.66970125922952      2.69952490408724
  N   0.16034026757202      4.68424624450871      3.28234579247683
  N   1.15956012653195      7.76293139995462     -2.05820830365918
  N   2.91166478161910      9.16493898126411     -1.95025448412354
  N   1.98690726639539      6.71515814525581     -0.00927354389884
  N   3.82677702597578      7.96037490723273     -0.02876892038924
  C   2.37359338595025     -0.21584715929221     -3.53944216767005
  C   1.98954265297577      0.03632210349864      0.30238316175110
  C   3.42849188202142      0.31499871639203     -1.52328831006738
  H   4.37166151812480      0.86470083832587     -1.54224276817679
  C   2.18560686521041      1.22113674465971     -1.71530881868294
  H   2.39169969915687      2.28603121310258     -1.59208925651149
  C   0.37948742408829      3.98214987428835     -0.10004276341714
  C   -0.79615734744959      3.73183817131880      3.56818127199045
  C   0.60765934020262      2.83819017275167      1.93131511256030
  H   1.38316689431816      2.15424564280447      2.27246953254498
  C   0.95457775082734      4.33069407933921      2.15221303755185
  H   2.01288813613827      4.50656075453603      2.33679918848561
  C   1.62193281815310      9.02655162485727     -2.41971687273557
  C   2.93802865778800      7.30537433092188      0.77327191568119
  C   2.19582305225863      6.99286879631960     -1.43614742477856
  H   2.36129440901037      6.05820123834077     -1.96943235813065
  C   3.43614005742044      7.93401990825758     -1.42869394993554
  H   4.27022509451492      7.57929255830565     -2.03250551495092
  C   4.29923389169032     -1.63409133967839     -2.89391641682063
  H   4.15681397748464     -1.96234320418852     -3.91837155464974
  H   4.15737687364100     -2.49105220014313     -2.23504075226269
  H   5.31425731662137     -1.26452082631726     -2.76216311805730
  C   0.58593307311562      1.48337939985309     -3.65945721578570
  H   0.66953150122064      1.36969045506728     -4.73516464418410
  H   0.50505498910525      2.53710862004221     -3.40736835628471
  H   -0.32446886923936      0.97167260970111     -3.33784105256340
  C   4.28076831043362     -0.82885249896493      0.59311640050236
  H   3.80625563425413     -1.22758799714035      1.48202696123426
  H   4.78517221535351     -1.63227134277770      0.06710838502185
  C   0.14667434416901      1.53166362369565     -0.22632469564897
  H   -0.42541435150706      1.81308964187701     -1.10167826014169
  H   -0.45838900874186      0.88459287176013      0.39704043534031
  C   -1.16169206621893      1.36880589582205      2.99673931497506
  H   -1.71162439938592      1.44573950160175      3.92952445170994
  H   -0.37267408744843      0.62448329658438      3.09348622785515
  H   -1.85503525226470      1.04126099471541      2.22289107613825
  C   0.19496641611339      5.95963262350598      3.95552135455074
  H   -0.50208076901726      6.68127534959798      3.52371769160046
  H   1.19948391513907      6.36937704781123      3.90006206073325
  H   -0.08339476743305      5.81373803913172      4.99464569544067
  C   0.14418160872219      7.13864697759569     -2.89162025409740
  H   0.55742810231609      6.80103812277152     -3.84608963345289
  H   -0.62788658930930      7.87214479835921     -3.09411778376166
  H   -0.28145729023092      6.28382710058064     -2.38074336328000
  C   3.73930589099396     10.27909858665585     -2.35905774813618
  H   4.72489752350797      9.92037120451071     -2.64624367530135
  H   3.85331213786931     11.01755181573947     -1.56499382553912
  H   3.26280542632994     10.76798214066677     -3.20328660416793
  C   0.70996571745329      6.31891368733927      0.54926891765839
  H   0.55173392534281      6.89218432784390      1.45424666275520
  H   -0.05999227755889      6.59373452890660     -0.16279804040644
  O   9.18626721933588      8.85720830482780      3.87969155498603
  O   6.73364848029344      8.41530460946506     -1.64168949121296
  O   9.83129433141714      4.25622559613485      0.11264850170945
  O   7.47046746596591      3.69612502562748     -5.39302805692237
  O   6.33684175971163      1.84571644367210      4.88027929334033
  O   6.78641640492776     -0.50761462005197     -0.71998931590683
  N   7.19703738554627      8.41424948416748      2.77001613562781
  N   9.04203801042208      7.33136377967583      2.14358696184713
  N   6.17876360773936      8.10458722502483      0.57610767639870
  N   8.14181627994371      7.33799027224990     -0.13704076938240
  N   8.53484137337228      5.34418615603195     -1.47654504689273
  N   7.99293244608443      3.26560921068389     -0.88348740290167
  N   7.34082879585402      5.15893292820433     -3.60577357833862
  N   7.26885814880770      2.95734868407213     -3.19842721260807
  N   6.91372833705320      2.30182253929171      2.67572261596594
  N   4.98468868525123      1.24959589809083      3.10213648225034
  N   6.92114453011440      1.54170802822470      0.34771111612482
  N   5.30242350590849      0.13158984059252      0.94651030711821
  C   8.55302616725148      8.27506671475331      3.01988263391855
  C   6.99573222229438      8.00463267634809     -0.51671624584915
  C   6.73857027625736      7.49471463305460      1.76595290898285
  H   6.03999744617081      6.76875729844392      2.18251503931094
  C   8.04685323250690      6.85075692702471      1.23804549688290
  H   8.01561106449339      5.76380196905629      1.23737834103189
  C   8.89502996850408      4.27955321198131     -0.67146166738136
  C   7.38205738296449      3.91676727675955     -4.20180698086455
  C   7.28411449934604      5.08251722088076     -2.17969022072033
  H   6.49627831079844      5.72540667112347     -1.78681239487150
  C   7.03382578104224      3.57440000471996     -1.91888229732757
  H   6.02129609640455      3.36030422928544     -1.56539682694547
  C   6.10652455407216      1.79210354305567      3.68656997900275
  C   6.38987201145818      0.29802414058865      0.10698774406677
  C   6.23512879716044      2.25377802094263      1.40387721421777
  H   5.96609181378896      3.25921378232060      1.07849725742243
  C   5.00116699358065      1.35507121102958      1.67720972477257
  H   4.06711674493320      1.78633539130588      1.31006735395479
  C   6.31558104542979      9.01573900198938      3.73948579087890
  H   6.91848300743017      9.33936956873097      4.58212028428668
  H   5.80012999339549      9.88837773784607      3.33862924848174
  H   5.56803664093188      8.29881323446080      4.08491363023802
  C   10.45172509677850      7.05138593252385      2.01804156964739
  H   10.92608521251246      7.27870699684315      2.96677213972479
  H   10.59834124065519      6.00370249972450      1.77340399771038
  H   10.92385437644813      7.66429175286560      1.24687036753682
  C   4.90058527029748      8.76058887015080      0.51144330665782
  H   5.00372106648505      9.65292707486521     -0.09476063504404
  H   4.61216134375265      9.05094994508679      1.51447313551221
  C   8.96606544257607      6.68253761501358     -1.12931937892605
  H   9.98163458649853      6.59972546217488     -0.76220549571588
  H   8.95837716427312      7.30936018778949     -2.01226234041393
  C   7.66445453184425      6.36514336820604     -4.33015178283218
  H   7.35528265520582      6.23458769908883     -5.36175072350573
  H   7.13865876430095      7.20734925729848     -3.88991254007983
  H   8.73645522882127      6.57361433942584     -4.32136411579521
  C   6.69812192090007      1.66700315979338     -3.52186946847901
  H   7.05799158162786      0.89936689412198     -2.84517447733414
  H   5.60324088983138      1.68790266287097     -3.48283587144906
  H   6.99280067748511      1.41484734433479     -4.53440519732071
  C   7.82809294746567      3.37956685965065      2.98944977362181
  H   8.19659807722487      3.22338689074981      3.99718514031256
  H   8.66947272601676      3.38961913331767      2.30443389483319
  H   7.32633498947711      4.35091906381142      2.95255537511887
  C   4.05298541492834      0.42869233408523      3.83579358447678
  H   3.05533528564820      0.53444295935418      3.41793335550554
  H   4.32658253200302     -0.62782074437539      3.80942471769061
  H   4.05522318346991      0.75367250902633      4.87092249236899
  C   8.14601991613933      1.97177631358166     -0.27163709829617
  H   8.41262779539151      1.20258432715534     -0.99249698085325
  H   8.96069962178284      2.06452020291405      0.44244392443104
  O   4.45327404272365      4.89848811734692      2.62993212265331
  H   3.94227353027494      5.72785051345566      2.56481481519367
  H   4.50983379413579      4.71671164095281      3.57424063210485
